# Supplementary material for: Changes in the Ultrastructure of Staphylococcus aureus Cells Make It Possible to Identify and Analyze the Injuring Effects of Ciprofloxacin, Polycationic Amphiphile and Their Hybrid
Source: Microorganisms. 2023 Aug 30;11(9):2192. doi: 10.3390/microorganisms11092192 (PMC10537381; doi:10.3390/microorganisms11092192)
Supplement: Supplementary file 1 [file microorganisms-11-02192-s001.zip]

Archive with 1 entries (1 files):
- microorganisms-2504258-supplementary.pdf
